# Supplementary material for: Choosing the Platinum Partner in Advanced Biliary Tract Cancer: A Propensity Score–Matched Real-World Comparison of Gemcitabine Plus Carboplatin Versus Gemcitabine Plus Cisplatin
Source: Life (Basel). 2026 Jul 11;16(7):1150. doi: 10.3390/life16071150 (PMC13413175; doi:10.3390/life16071150)
Supplement: Supplementary file 1 [file life-16-01150-s001.zip]

Archive with 2 entries (2 files):
- life-4392585-Table S1.pdf
- life-4392585-Table S2 & Figure S1.pdf
